# Supplementary material for: Deletion of miR‐33, a regulator of the ABCA1–APOE pathway, ameliorates neuropathological phenotypes in APP/PS1 mice
Source: Alzheimers Dement. 2024 Sep 30;20(11):7805–18. doi: 10.1002/alz.14243 (PMC11567857; doi:10.1002/alz.14243)
Supplement: Supplementary file 2 — Supporting Information [file ALZ-20-7805-s006.xlsx]

## Sheet: Supplemental Table 1
Supplemental Table 1: List of primers used in qPCR
Gene	Forward primer	Reverse primer
miR-33	5’-TCGGCTGTAGTCCGGTAATGCAATGC-3’	*universal 3' from the miScript SYBR Green PCR Kit (Qiagen; 218073)
U6	U6 Forward Primer (Takara Bio; ST0284)	U6 Reverse Primer (Takara Bio; ST0285)
Ldlr	5'-TCAGACGAACAAGGCTGTCC-3'	5'-CCATCTAGGCAATCTCGGTCTC-3'
Lrp1	5'-ACTATGGATGCCCCTAAAACTTG-3'	5'-GCAATCTCTTTCACCGTCACA-3'
Gapdh	5'-AGGTCGGTGTGAACGGATTTG-3'	5'-TGTAGACCATGTAGTTGAGGTCA-3'

## Sheet: Supplemental Table 2
Supplemental Table 2: Top 10 MetaCore Pathway Maps identified from DEGs and DAPs from RNAseq and MS/MS
Enrichment analysis report
Enrichment by Pathway Maps			DAPs			DEGs
#	Maps	Total	p-value	In Data	Network Objects from Active Data	p-value	In Data	Network Objects from Active Data
1	Role of microglia in Alzheimer disease	53	0.010622	3	CX3CR1, CD14, TREM2	0.000141614	11	COX-2 (PTGS2), VPS29, C1qa, PDK (PDPK1), DAP12, APOE, CX3CR1, Cathepsin B, CX3CL1, CD36, TREM2
2	Aberrant lipid trafficking and metabolism in age-related macular degeneration (AMD)	26	0.00138888	3	ABCA1, C/EBP zeta, BACE1	0.0137555	5	SR-BI, APOE, Cathepsin D, CD36, Clusterin
3	Role of IL-2 in the enhancement of NK cell cytotoxicity in multiple sclerosis	12	0.0994235	1	CX3CR1	0.00344858	4	PDK (PDPK1), MALT1, CX3CR1, CX3CL1
4	Lipoprotein metabolism	14	0.00628493	2	ABCA1, VLDLR	0.185566	2	SR-BI, APOE
5	Bacterial infections in cystic fibrosis airways	22	0.174824	1	CD14	0.00662646	5	JAK1, CFTR, Cathepsin S, TRAM, Cathepsin B
6	Cytokines/chemokines in spinal neuronal-glial interactions driving neuropathic pain	51	0.36021	1	CX3CR1	0.00719887	8	Caspase-6, COX-2 (PTGS2), KCC2, Cathepsin S, DAP12, M-CSF receptor, CX3CR1, CX3CL1
7	Cholesterol dysregulation in Alzheimer disease	47	0.00762416	3	ABCA1, VLDLR, BACE1	0.753439	2	APOE, Presenilin 1
8	SLE genetic marker-specific pathways in antigen-presenting cells (APC)	52	0.365814	1	TNIP1	0.00810173	8	JAK1, IRF8, STAT4, IRF9, ICA69, Securin, JIK, Fc gamma RII alpha
9	Signal transduction_GPR30 signaling	43	0.313595	1	PLC-beta1	0.00955592	7	COX-2 (PTGS2), SR-BI, PDK (PDPK1), CFTR, Cyclin D1, c-Raf-1, TGF-alpha
10	Pioglitazone and Rosiglitazone in treatment of type 2 diabetes and metabolic syndrome	18	0.010336	2	ABCA1, VLDLR	0.270623	2	SR-BI, CD36

## Sheet: Supplemental Table 3
Supplemental Table 3: Top 10 MetaCore GO Processes identified from Shared Response genes and proteins from RNAseq and MS/MS
Enrichment analysis report
Enrichment by GO Processes			Shared Response
#	Processes	Total	p-value	In Data	Network Objects from Active Data
1	positive regulation of microglial cell migration	6	5.33664e-06	2	CX3CR1, TREM2
2	regulation of microglial cell migration	6	5.33664e-06	2	CX3CR1, TREM2
3	regulation of hippocampal neuron apoptotic process	7	7.46884e-06	2	CX3CR1, TREM2
4	synapse pruning	9	1.27953e-05	2	CX3CR1, TREM2
5	microglial cell activation involved in immune response	9	1.27953e-05	2	CX3CR1, TREM2
6	cell junction disassembly	13	2.76868e-05	2	CX3CR1, TREM2
7	positive regulation of glial cell migration	14	3.22907e-05	2	CX3CR1, TREM2
8	positive regulation of leukocyte migration	129	5.89095e-05	3	DRIP130, CX3CR1, TREM2
9	macrophage activation involved in immune response	21	7.43459e-05	2	CX3CR1, TREM2
10	positive regulation of macrophage migration	25	0.000106069	2	CX3CR1, TREM2

## Sheet: Supplemental Table 4
Supplemental Table 4: Validated and predicted targets of miR-33 found to be upregulated in MS/MS
database	mature_mirna_id	target_symbol	type	experiment
diana_microt	mmu-miR-33-5p	Abca1	predicted	NA
elmmo	mmu-miR-33-5p	Abca1	predicted	NA
elmmo	mmu-miR-33-5p	Abca1	predicted	NA
microcosm	mmu-miR-33-5p	Abca1	predicted	NA
miranda	mmu-miR-33-5p	Abca1	predicted	NA
mirdb	mmu-miR-33-5p	Abca1	predicted	NA
pictar	mmu-miR-33-5p	Abca1	predicted	NA
pita	mmu-miR-33-5p	Abca1	predicted	NA
pita	mmu-miR-33-5p	Abca1	predicted	NA
pita	mmu-miR-33-5p	Abca1	predicted	NA
targetscan	mmu-miR-33-5p	Abca1	predicted	NA
targetscan	mmu-miR-33-5p	Abca1	predicted	NA
targetscan	mmu-miR-33-5p	Abca1	predicted	NA
mirecords	mmu-miR-33-5p	Abca1	validated	Western blot
mirtarbase	mmu-miR-33-3p	Abca1	validated	qRT-PCR//Western blot
mirtarbase	mmu-miR-33-3p	Abca1	validated	Luciferase reporter assay//qRT-PCR//Western blot
mirtarbase	mmu-miR-33-5p	Abca1	validated	Luciferase reporter assay
tarbase	mmu-miR-33-5p	Abca1	validated	Degradome sequencing
pita	mmu-miR-33-5p	Acp1	predicted	NA
pita	mmu-miR-33-5p	Acp1	predicted	NA
elmmo	mmu-miR-33-5p	Adnp	predicted	NA
elmmo	mmu-miR-33-5p	Adnp	predicted	NA
tarbase	mmu-miR-33-5p	Adnp	validated	Degradome sequencing
microcosm	mmu-miR-33-5p	Ankrd13c	predicted	NA
miranda	mmu-miR-33-3p	Ankrd13c	predicted	NA
pita	mmu-miR-33-5p	Ankrd13c	predicted	NA
pita	mmu-miR-33-5p	Ankrd13c	predicted	NA
targetscan	mmu-miR-33-5p	Ankrd13c	predicted	NA
diana_microt	mmu-miR-33-5p	Cpeb4	predicted	NA
targetscan	mmu-miR-33-5p	Cpeb4	predicted	NA
tarbase	mmu-miR-33-5p	Cpeb4	validated	Degradome sequencing
diana_microt	mmu-miR-33-3p	Enox1	predicted	NA
miranda	mmu-miR-33-5p	Enox1	predicted	NA
elmmo	mmu-miR-33-3p	Gca	predicted	NA
elmmo	mmu-miR-33-3p	Gca	predicted	NA
miranda	mmu-miR-33-5p	Gca	predicted	NA
miranda	mmu-miR-33-3p	Gca	predicted	NA
mirdb	mmu-miR-33-5p	Gca	predicted	NA
pictar	mmu-miR-33-3p	Gca	predicted	NA
diana_microt	mmu-miR-33-3p	Jmjd1c	predicted	NA
elmmo	mmu-miR-33-3p	Jmjd1c	predicted	NA
elmmo	mmu-miR-33-3p	Jmjd1c	predicted	NA
microcosm	mmu-miR-33-3p	Jmjd1c	predicted	NA
miranda	mmu-miR-33-3p	Jmjd1c	predicted	NA
miranda	mmu-miR-33-3p	Jmjd1c	predicted	NA
diana_microt	mmu-miR-33-5p	Slc25a25	predicted	NA
elmmo	mmu-miR-33-5p	Slc25a25	predicted	NA
elmmo	mmu-miR-33-5p	Slc25a25	predicted	NA
miranda	mmu-miR-33-5p	Slc25a25	predicted	NA
mirdb	mmu-miR-33-5p	Slc25a25	predicted	NA
mirdb	mmu-miR-33-5p	Slc25a25	predicted	NA
pictar	mmu-miR-33-5p	Slc25a25	predicted	NA
pita	mmu-miR-33-5p	Slc25a25	predicted	NA
targetscan	mmu-miR-33-5p	Slc25a25	predicted	NA
miranda	mmu-miR-33-3p	Tmem260	predicted	NA
pita	mmu-miR-33-5p	Tmem260	predicted	NA
microcosm	mmu-miR-33-3p	Vldlr	predicted	NA
mirdb	mmu-miR-33-3p	Vldlr	predicted	NA
